# Supplementary material for: Mercury-methylating bacteria are associated with copepods: A proof-of-principle survey in the Baltic Sea
Source: PLoS One. 2020 Mar 16;15(3):e0230310. doi: 10.1371/journal.pone.0230310 (PMC7075563; doi:10.1371/journal.pone.0230310)
Supplement: S6 Table — (XLSX) [file pone.0230310.s007.xlsx]

## Sheet: S6 Table
Supporting Information
S6 Table. Primary data on hgcA copy number obtained in the qPCR assays. Ab: Acartia bifilosa (30 ind./sample; 25 μg WW/ind.), Ea: Eurytemora affinis (25 ind./sample; 24 μg WW/ind.), Lm: Limnocalanus macrurus (25 ind./sample; 90 μg WW/ind.), and Pa: Pseudocalanus acuspes (25 ind./sample; 20 μg WW/ind.).
Bacteria group	Station	Copy number (hgcA/sample)							Copy number (hgcA/ind.)							Copy number (hgcA/μg WW)
		rep1	rep2	rep3	rep4	mean	SD	n	rep1	rep2	rep3	rep4	mean	SD	n	rep1	rep2	rep3	rep4	mean	SD	n
Deltaproteobacteria
Ab	BY31	19560.1	23321.7	17679.2		20187	2873	3	652.002	777.39	589.308		672.9	95.7667	3	26.0801	31.0956	23.5723		26.916	3.83067	3
Ab	F64	6134.2	8706.99	4847.81		6563	1965	3	204.473	290.233	161.594		218.767	65.5	3	8.17894	11.6093	6.46374		8.75067	2.62	3
Ab	US5b	11401.7	10159.2	7674.11		9745	1898	3	380.057	338.639	255.804		324.833	63.2667	3	15.2023	13.5456	10.2321		12.9933	2.53067	3
Ea	H4	21199.5	19796.8	17692.8		19563	1765	3	847.978	791.871	707.71		782.52	70.6	3	35.3324	32.9946	29.4879		32.605	2.94167	3
Ea	BY31	2493.36	1965.9	4075.74		2845	1098	3	99.7343	78.6359	163.03		113.8	43.92	3	4.1556	3.27649	6.79291		4.74167	1.83	3
Lm	US5b	30291.4	28252.2	34369.8	22134.6	28762	5098	4	1211.66	1130.09	1374.79	885.384	1150.48	203.92	4	13.4628	12.5565	15.2755	9.8376	12.7831	2.26578	4
Pa	BY31	12843.5	11413.7	10698.8		11652	1092	3	513.739	456.548	427.953		466.08	43.68	3	25.6869	22.8274	21.3976		23.304	2.184	3
Pa	US5b	27646.6	25128.8	28905.5		27227	1923	3	1105.87	1005.15	1156.22		1089.08	76.92	3	55.2933	50.2577	57.8111		54.454	3.846	3
Firmicutes
Ab	BY31	2303.19	2180.77	2548.03		2344	187	3	76.7731	72.6924	84.9345		78.1333	6.23333	3	3.07092	2.9077	3.39738		3.12533	0.249333	3
Ab	F64	5961.66	6034.12	6976.22		6324	566	3	198.722	201.137	232.541		210.8	18.8667	3	7.94887	8.0455	9.30163		8.432	0.754667	3
Ab	US5b	10815.4	8832.15	9965.44		9871	995	3	360.514	294.405	332.181		329.033	33.1667	3	14.4205	11.7762	13.2873		13.1613	1.32667	3
Ea	H4	20236.3	25614.8	24636.9		23496	2865	3	809.453	1024.59	985.476		939.84	114.6	3	33.7272	42.6913	41.0615		39.16	4.775	3
Ea	BY31	7220.22	6483.51	8325.27		7343	927	3	288.809	259.34	333.011		293.72	37.08	3	12.0337	10.8059	13.8755		12.2383	1.545	3
Lm	US5b	111007	91775.1	85364.6	98185.6	96583	10948	4	4440.26	3671.01	3414.59	3927.42	3863.32	437.92	4	49.3363	40.7889	37.9398	43.6381	42.9258	4.86578	4
Pa	BY31	66847.1	83841.2	71095.7		73928	8844	3	2673.89	3353.65	2843.83		2957.12	353.76	3	133.694	167.682	142.191		147.856	17.688	3
Pa	US5b	99755.3	85578.6	80853.1		88729	9837	3	3990.21	3423.15	3234.12		3549.16	393.48	3	199.511	171.157	161.706		177.458	19.674	3
